# Supplementary material for: Investigation of cell culture conditions for optimal foot-and-mouth disease virus production
Source: BMC Biotechnol. 2019 Jun 7;19:33. doi: 10.1186/s12896-019-0527-5 (PMC6555971; doi:10.1186/s12896-019-0527-5)
Supplement: Supplementary file 2 — Table S1. Mean viral titers and standard deviation of cell density experiments. Table S2. Overview about the original virus isolates used in this study, their origin and passage history. (XLS 44 kb) [file 12896_2019_527_MOESM2_ESM.xls]

## Sheet: Table S2
	Table S2: Overview about the original virus isolates used in this study, their origin and passage history.
	virus isolate	origin	material	passage history*
	A IRN/8/2015	cell culture	supernatant	BTY/1/WRL, BHK/20/FLI			BHK20 = 9 x BHK179, 7 x BHK-InVitrus, 5 x BHK-2P
	O SAU/18/2015	cell culture	supernatant	BTY/1/WRL, BHK/26/FLI			BHK26 = 9 x BHK179, 11 x BHK-InVitrus, 6 x BHK-2P
	* passage host/passage number/location
	cell line: BHK: baby hamster kidney; BTY: primary bovine thyroid cells
	WRL: world reference laboratory, Pirbright, UK; FLI: Friedrich-Loeffler-Institut, Greifswald, Germany

## Sheet: Table S1
	Table S1: Mean viral titers and standard deviation of cell density experiments.
		O SAU/18/2015			A IRN/8/2015
		mean	SD	N	mean	SD	N
	1x10^6 cells/mL + 100%	7.16667	0.301109	6	7.33333	0.320416	6
	1x10^6 cells/mL + 30%	7.36667	0.273252	6	8.03333	0.432049	6
	2x10^6 cells/mL + 100%	7.5	0.334664	6	7.73333	0.320416	6
	2x10^6 cells/mL + 30%	7.23333	0.393277	6	8.06667	0.320416	6
	3x10^6 cells mL + 100%	7.76667	0.273252	6	7.96667	0.301109	6
	3x10^6 cells/mL + 30%	6.73333	0.294392	6	7	0.562139	6
		SD: Standard deviation		N: Number of values
