# Supplementary material for: Investigation of cell culture conditions for optimal foot-and-mouth disease virus production
Source: BMC Biotechnol. 2019 Jun 7;19:33. doi: 10.1186/s12896-019-0527-5 (PMC6555971; doi:10.1186/s12896-019-0527-5)
Supplement: Supplementary file 3 — Table S3. Cell-specific uptake and release rates of extracellular metabolites of infected BHK-2P cells and corresponding negative control with increasing extracellular glucose concentrations. Table S4. Cell-specific uptake and release rates of extracellular metabolites of infected BHK-2P cells and corresponding negative control with increasing extracellular glutamine concentrations. Table S5. Cell-specific uptake and release rates of extracellular metabolites of infected BHK-2P cells and corresponding negative control with increasing extracellular ammonium concentrations. Table S6. Cell-specific uptake and release rates of extracellular metabolites of infected BHK-2P cells and corresponding negative control at different cell densities and media exchange strategies. (XLSX 18 kb) [file 12896_2019_527_MOESM3_ESM.xlsx]

## Sheet: additional file 3
Calculations
The cell-specific metabolic rates were calculated according the following equation:
(x-y)/(y’-x’) ×106 / (t2 –t1)
The equation includes the concentration of the metabolite (x) and a VCD of x’ × 106 cells/mL at the beginning of the experiment (t1) and the concentration of the metabolite (y) and a VCD of y’ × 106 cells/mL at the end of the experiment (t2)
Table S3: Cell-specific uptake and release rates of extracellular metabolites of infected BHK-2P cells and corresponding negative control with increasing extracellular glucose concentrations.
		no addition (3.9 g/L)	6 g/L glucose	8 g/L glucose	10 g/L glucose	12 g/L glucose	negative control
A IRN 8/15	Glucose fmol/cell/h	635.117	1131.81	1941.82	2683.27	3528.1	213.445
	Lactate pmol/cell/h	1605.76	722.682	652.273	501.146	603.353	-407.627
	Glutamine pmol/cell/h	-184.159	-106.91	-97.5529	-61.5537	-87.7653	77.9076
O SAU 18/15	Glucose fmol/cell/h	-621.748	-376.088	-355.47	118.704	-543.489	265.124
	Lactate pmol/cell/h	736.005	631.154	614.14	506.185	457.897	-403.819
	Glutamine pmol/cell/h	-82.5964	-77.7181	-128.661	-96.2456	-64.873	51.4814
Table S4: Cell-specific uptake and release rates of extracellular metabolites of infected BHK-2P cells and corresponding negative control with increasing extracellular glutamine concentrations.
		no addition (3.3 mM)	4 mM glutamine	6 mM glutamine	8 mM glutamine	10 mM glutamine	12 mM glutamine	negative control
A IRN 8/15	Glucose fmol/cell/h	-6663.75	-2736.81	-1044.34	-1767.75	-1537.36	-2449.58	155.223
	Lactate pmol/cell/h	9307.94	4140.59	1121.51	1700.3	1283.78	3290.58	-267.675
	Glutamine pmol/cell/h	-1411.28	-536.066	-146.276	-154.861	-128.314	-331.347	200.562
O SAU 18/15	Glucose fmol/cell/h	-281.55	-155.086	-472.193	-432.231	-373.137	-298.094	410.064
	Lactate pmol/cell/h	529.334	403.59	482.608	513.526	400.31	520.803	-358.325
	Glutamine pmol/cell/h	-42.4404	-41.0937	-59.9344	-58.3761	-146.696	-141.012	43.4477
Table S5: Cell-specific uptake and release rates of extracellular metabolites of infected BHK-2P cells and corresponding negative control with increasing extracellular ammonium concentrations.
		0 mM NH4Cl	2 mM NH4Cl	4 mM NH4Cl	6 mM NH4Cl	8 mM NH4Cl	10 mM NH4Cl	12 mM NH4Cl	negative control
A IRN 8/15	Glucose fmol/cell/h	-258.336	-225.883	-612.4	-948.799	-1174.73	-1996.56	1007.41	509.868
	Lactate pmol/cell/h	160.339	125.597	205.071	248.211	474.301	1016.1	-829.913	-355.705
	Glutamine pmol/cell/h	-72.8599	-64.5026	-76.2446	-82.3182	-137.096	-278.553	135.609	85.7949
O SAU 18/15	Glucose fmol/cell/h	-538.423	-834.872	-104.921	-248.343	-553.054	-562.1	-433.272	741.028
	Lactate pmol/cell/h	228.496	209.46	231.72	232.402	246.058	302.828	284.451	-572.059
	Glutamine pmol/cell/h	-80.6441	-104.844	-42.7707	-113.82	-71.9086	-94.7436	-123.766	103.285
Table S6: Cell-specific uptake and release rates of extracellular metabolites of infected BHK-2P cells and corresponding negative control at different cell densities and media exchange strategies.
		1x106 cells/mL + 100%	1x106 cells/mL + 30%	negative control	2x106 cells/mL + 100%	2x106 cells/mL + 30%	negative control	3x106 cells/mL + 100%	3x106 cells/mL + 30%	negative control
A IRN 8/15	Glucose fmol/cell/h	-661.016	10207.1	333.976	-415.896	641.252	282.57	-319.608	276.506	227.691
	Lactate pmol/cell/h	231.484	-9780.57	-383.637	215.713	-619.781	-265.167	329.217	-221.148	-113.061
	Glutamine pmol/cell/h	101.569	79.3126	110.456	90.2799	97.5392	102.851	144.394	62.5445	87.23
O SAU 18/15	Glucose fmol/cell/h	156.928	-398.194	296.515	-313.319	-406.498	373.744	-248.009	-3576.4	263.264
	Lactate pmol/cell/h	362.968	341.238	-329.623	372.199	433.604	-323.331	280.963	2473.26	-252.109
	Glutamine pmol/cell/h	-33.7453	-37.2393	59.4555	-86.2535	-46.861	55.8189	-34.8662	-348.633	27.6251
